# Supplementary material for: Influenza Vaccine Uptake and Associated Hospitalization Risk in Older Adults with or Without Dementia: Differences Between at Home-Living and Nursing Home Residents in Lombardy, Italy
Source: Vaccines (Basel). 2025 Apr 30;13(5):489. doi: 10.3390/vaccines13050489 (PMC12115652; doi:10.3390/vaccines13050489)
Supplement: Supplementary file 1 [file vaccines-13-00489-s001.zip]

Archive with 1 entries (1 files):
- vaccines-3579499-supplementary.pdf
